# Supplementary material for: Phenol-Grafted Alginate Sulfate Hydrogel as an Injectable FGF-2 Carrier
Source: Gels. 2022 Dec 12;8(12):818. doi: 10.3390/gels8120818 (PMC9778324; doi:10.3390/gels8120818)
Supplement: Supplementary file 1 [file gels-08-00818-s001.zip]

Archive with 1 entries (1 files):
- gels-2057175-supplementary.pdf
